# Supplementary material for: Risk Prediction Models for Oral Cancer: A Systematic Review
Source: Cancers (Basel). 2024 Jan 31;16(3):617. doi: 10.3390/cancers16030617 (PMC10854942; doi:10.3390/cancers16030617)
Supplement: Supplementary file 1 [file cancers-16-00617-s001.zip]

Archive with 8 entries (8 files):
- Supplementary File Figure S1. Risk of bias of the included studies.png
- Supplementary File Figure S2. Reported accuracy of the included models.png
- Supplementary File Table S1. Search Strategy.pdf
- Supplementary File Table S2. Extraction Form.pdf
- Supplementary File Table S3. List of Excluded Articles.pdf
- Supplementary File Table S4. Summary of development and validation studies.pdf
- Supplementary File Table S5. List of identified SNPs.pdf
- Supplementary File Table S6. Identified models that were not included in the published rapid review.pdf
